# Supplementary material for: A stapled lipopeptide platform for preventing and treating highly pathogenic viruses of pandemic potential
Source: Nat Commun. 2024 Jan 4;15:274. doi: 10.1038/s41467-023-44361-1 (PMC10766962; doi:10.1038/s41467-023-44361-1)
Supplement: Supplementary file 4 — Source Data [file 41467_2023_44361_MOESM4_ESM.xlsx]

## Sheet: 1d
A Stapled Lipopeptide Platform for Preventing and Treating Highly Pathogenic Viruses of Pandemic Potential
Bird et al.
Fig 1d
Normalized Percent Infected Cells
DISGINASVVNIQKEIDRLNEVAKNLNESLIDLQELG(K*)				DISGINASVV8IQKEIDXLNEVAKNLNESLIDLQELG(K*)				DISGINASVVN8QKEIDRXNEVAKNLNESLIDLQELG(K*)				DISGINASVVNI8KEIDRLXEVAKNLNESLIDLQELG(K*)				DISGINASVVNIQ8EIDRLNXVAKNLNESLIDLQELG(K*)				DISGINASVVNIQK8IDRLNEXAKNLNESLIDLQELG(K*)				DISGINASVVNIQKE8DRLNEVXKNLNESLIDLQELG(K*)				DISGINASVVNIQKEI8RLNEVAXNLNESLIDLQELG(K*)				DISGINASVVNIQKEID8LNEVAKXLNESLIDLQELG(K*)				DISGINASVVNIQKEIDR8NEVAKNXNESLIDLQELG(K*)				DISGINASVVNIQKEIDRL8EVAKNLXESLIDLQELG(K*)				DISGINASVVNIQKEIDRLN8VAKNLNXSLIDLQELG(K*)				DISGINASVVNIQKEIDRLNE8AKNLNEXLIDLQELG(K*)
22.6613	3.33385	5.07519	32.074	76.5054	81.3679	67.1831	100.415	20.6282	52.5319	89.6034	68.9577	73.2204	73.0884	43.1409	102.904	0.582998	0	5.70323	0	20.9342	46.6357	44.3887	74.5842	66.5764	44.983	85.2057	115.453	47.7833	70.2719	54.1296	44.3337	42.0361	59.4284	104.939	63.0849	131.708	108.17	59.5267	100.596	95.76	104.348	94.9723	84.8089	53.4369	72.4322	71.9755	91.8843	81.6079	112.281
[truncated: 14 more columns]

## Sheet: 1e
A Stapled Lipopeptide Platform for Preventing and Treating Highly Pathogenic Viruses of Pandemic Potential
Bird et al.
Fig 1e
Normalized Percent Infected Cells
DISGINASVVNIQKEIDRLNEVAKNLNESLIDLQELG(K*)				DISGINASVV8IQKEIDXLNEVAKNLNESLIDLQELG(K*)				DISGINASVVN8QKEIDRXNEVAKNLNESLIDLQELG(K*)				DISGINASVVNI8KEIDRLXEVAKNLNESLIDLQELG(K*)				DISGINASVVNIQ8EIDRLNXVAKNLNESLIDLQELG(K*)				DISGINASVVNIQK8IDRLNEXAKNLNESLIDLQELG(K*)				DISGINASVVNIQKE8DRLNEVXKNLNESLIDLQELG(K*)				DISGINASVVNIQKEI8RLNEVAXNLNESLIDLQELG(K*)				DISGINASVVNIQKEID8LNEVAKXLNESLIDLQELG(K*)				DISGINASVVNIQKEIDR8NEVAKNXNESLIDLQELG(K*)				DISGINASVVNIQKEIDRL8EVAKNLXESLIDLQELG(K*)				DISGINASVVNIQKEIDRLN8VAKNLNXSLIDLQELG(K*)				DISGINASVVNIQKEIDRLNE8AKNLNEXLIDLQELG(K*)
9.02434	0	0	2.84426	98.2278	84.0336	106.306	111.433	55.5453	70.5747	67.9935	60.2055	87.4046	88.245	86.8993	88.8996	2.36533	4.77048	0	2.3786	114.313	99.0801	98.0343	74.7352	63.8265	73.3649	69.711	48.1767	47.2154	55.6722	48.8935	38.4279	70.6722	64.0403	33.5149	87.295	57.4463	52.8763	53.8449	66.0455	61.9877	64.0469	70.3726	82.9879	73.2246	76.6894	61.1501	109.186	41.9337	55.4258
[truncated: 14 more columns]

## Sheet: 1f
A Stapled Lipopeptide Platform for Preventing and Treating Highly Pathogenic Viruses of Pandemic Potential
Bird et al.
Fig 1f
Normalized Percent Infected Cells
DISGINASVVNIQKEIDRLNEVAKNLNESLIDLQELG(K*)				DISGINASVV8IQKEIDXLNEVAKNLNESLIDLQELG(K*)				DISGINASVVN8QKEIDRXNEVAKNLNESLIDLQELG(K*)				DISGINASVVNI8KEIDRLXEVAKNLNESLIDLQELG(K*)				DISGINASVVNIQ8EIDRLNXVAKNLNESLIDLQELG(K*)				DISGINASVVNIQK8IDRLNEXAKNLNESLIDLQELG(K*)				DISGINASVVNIQKE8DRLNEVXKNLNESLIDLQELG(K*)				DISGINASVVNIQKEI8RLNEVAXNLNESLIDLQELG(K*)				DISGINASVVNIQKEID8LNEVAKXLNESLIDLQELG(K*)				DISGINASVVNIQKEIDR8NEVAKNXNESLIDLQELG(K*)				DISGINASVVNIQKEIDRL8EVAKNLXESLIDLQELG(K*)				DISGINASVVNIQKEIDRLN8VAKNLNXSLIDLQELG(K*)				DISGINASVVNIQKEIDRLNE8AKNLNEXLIDLQELG(K*)
0	22.8629	9.50936	26.9095	60.4957	119.575	57.2585	87.6075	43.9479	63.1285	59.5903	65.5494	103.389	116.945	72.2306	68.3864	0	0	0	22.6606	68.3864	118.159	73.8493	73.4446	100.372	73.9292	52.8864	130.726	41.2747	36.2165	63.5306	48.1538	63.7329	120.587	82.1447	91.047	92.6656	95.2959	89.0238	123.015	111.887	85.9889	66.5655	88.147	47.7491	65.1492	36.6211	69.3981	66.6667	101.117
[truncated: 14 more columns]

## Sheet: 1g
A Stapled Lipopeptide Platform for Preventing and Treating Highly Pathogenic Viruses of Pandemic Potential
Bird et al.
Fig 1g
Normalized Percent Infected Cells
DISGINASVVNIQKEIDRLNEVAKNLNESLIDLQELG(K*)				DISGINASVV8IQKEIDXLNEVAKNLNESLIDLQELG(K*)				DISGINASVVN8QKEIDRXNEVAKNLNESLIDLQELG(K*)				DISGINASVVNI8KEIDRLXEVAKNLNESLIDLQELG(K*)				DISGINASVVNIQ8EIDRLNXVAKNLNESLIDLQELG(K*)				DISGINASVVNIQK8IDRLNEXAKNLNESLIDLQELG(K*)				DISGINASVVNIQKE8DRLNEVXKNLNESLIDLQELG(K*)				DISGINASVVNIQKEI8RLNEVAXNLNESLIDLQELG(K*)				DISGINASVVNIQKEID8LNEVAKXLNESLIDLQELG(K*)				DISGINASVVNIQKEIDR8NEVAKNXNESLIDLQELG(K*)				DISGINASVVNIQKEIDRL8EVAKNLXESLIDLQELG(K*)				DISGINASVVNIQKEIDRLN8VAKNLNXSLIDLQELG(K*)				DISGINASVVNIQKEIDRLNE8AKNLNEXLIDLQELG(K*)
51.1541	49.4759	50.8376	49.3999	109.077	73.8087	83.7032	80.517	117.498	81.8899	86.5594	85.294	82.6467	74.0406	65.9233	74.1121	15.9669	17.1984	13.3532	15.5062	63.5953	109.288	70.6133	123.233	127.187	70.4524	109.435	92.9252	101.893	74.6384	40.6133	66.2465	63.5405	89.3365	96.312	135.319	86.4279	122.806	120.739	48.861	49.6752	55.3548	87.8514	43.6731	80.4595	54.7267	86.7651	63.8096	104.543	71.643
[truncated: 14 more columns]

## Sheet: 1h
A Stapled Lipopeptide Platform for Preventing and Treating Highly Pathogenic Viruses of Pandemic Potential
Bird et al.
Fig 1h
Normalized Percent Infected Cells
DISGINASVVNIQKEIDRLNEVAKNLNESLIDLQELG(K*)			DISGINASVV8IQKEIDXLNEVAKNLNESLIDLQELG(K*)			DISGINASVVN8QKEIDRXNEVAKNLNESLIDLQELG(K*)			DISGINASVVNI8KEIDRLXEVAKNLNESLIDLQELG(K*)			DISGINASVVNIQ8EIDRLNXVAKNLNESLIDLQELG(K*)			DISGINASVVNIQK8IDRLNEXAKNLNESLIDLQELG(K*)			DISGINASVVNIQKE8DRLNEVXKNLNESLIDLQELG(K*)			DISGINASVVNIQKEI8RLNEVAXNLNESLIDLQELG(K*)			DISGINASVVNIQKEID8LNEVAKXLNESLIDLQELG(K*)			DISGINASVVNIQKEIDR8NEVAKNXNESLIDLQELG(K*)			DISGINASVVNIQKEIDRL8EVAKNLXESLIDLQELG(K*)			DISGINASVVNIQKEIDRLN8VAKNLNXSLIDLQELG(K*)			DISGINASVVNIQKEIDRLNE8AKNLNEXLIDLQELG(K*)			DISGINASVVNIQKEIDRLNEV8KNLNESXIDLQELG(K*)			DISGINASVVNIQKEIDRLNEVA8NLNESLXDLQELG(K*)			DISGINASVVNIQKEIDRLNEVAK8LNESLIXLQELG(K*)
0.908125	3.53691	1.27456	90.8125	90.8285	83.4041	17.7642	27.8332	6.77111	83.7706	97.6314	100.818	0	0	0	108.704	88.4068	82.0658	95.863	81.8428	65.6877	3.04302	1.81625	4.26978	98.8741	100.085	81.6516	113.054	83.5157	103.431	99.9734	87.1322	83.1652	7.83856	3.40945	6.81891	16.9995	17.3978	17.7961	54.1052	70.085	47.9395	0.095592	0.557621	0.573553	56.7977	26.7339	44.1317

## Sheet: 1i
A Stapled Lipopeptide Platform for Preventing and Treating Highly Pathogenic Viruses of Pandemic Potentiall
Bird et al.
Fig 1i
Normalized Percent Infected Cells
Log[SAH-HR2-D-PEG4-TC]	Wuhan-Hu-1				B.1 D614G				B.1.1.7				B.1.351				B.1.617.2				B.1.1.529				SARS-CoV-1 (Urbani)				VSV with MLV core
-8.40824	72.3638	62.1504	121.075	129.555	69.2836	86.9303	73.2073	80.7486	97.8679	114.021	87.7126	82.0653	105.824	92.6222	94.5042	102.686	88.4956	87.5849	81.0091	93.1806	77.1603	98.2599	92.2141	132.366	94.1779	104.092	82.9733	93.4822	80.1435	77.7863	124.528	99.2986
-8.10721	123.485	116.068	56.4119	90.0415	72.1492	82.3647	120.33	92.8573	108.388	108.115	81.6034	101.893	98.3439	111.347	89.7373	100.572	99.1923	77.4593	67.5067	104.828	92.9199	67.7626	56.7097	81.3545	83.0231	93.6744	83.4677	111.408	74.9053	87.4292	84.131	105.263
-7.80618	47.2258	68.8792	60.1019	106.923	81.7339	47.5755	51.1108	94.0565	103.05	77.8807	94.5632	98.423	116.322	52.2575	69.5444	159.746	81.6639	102.719	91.048	124.569	90.657	97.925	63.1585	98.0973	90.5732	97.7984	97.5705	114.058	114.988	101.442	83.7499	86.2882
-7.50515	100.498	63.9034	131.204	104.395	84.6649	81.5088	77.8508	105.495	99.4307	88.3118	98.9656	87.5104	60.8219	92.8476	78.0058	110.585	103.325	131.903	51.8482	102.271	58.8727	50.3025	36.3284	63.1121	92.6706	97.6072	95.2734	94.8455	85.0914	67.656	92.7681	109.699
-7.20412	40.5129	60.9593	48.6596	79.7659	76.5089	78.7834	144.438	100.27	85.0986	73.3284	74.8208	90.3394	77.645	93.9975	69.4459	69.2908	95.9621	83.5587	77.1311	90.12	23.7512	43.0087	25.9714	49.6254	93.3604	90.7211	85.1609	102.609	85.3975	106.775	88.6954	119.132
-6.90309	47.4557	42.3616	39.2407	42.4752	65.1977	40.7144	38.6746	88.0002	85.5614	55.1185	87.5593	90.4339	77.7062	90.79	73.8478	68.4246	42.2748	47.8469	41.1899	46.0324	6.62242	7.59334	5.63531	19.631	80.305	85.6269	76.554	88.3502	66.9553	104.309	84.1506	95.7142
-6.60206	21.7333	17.5656	6.58875	14.7308	31.9613	49.2402	30.6206	30.9134	55.4701	47.5282	49.5737	84.731	44.0561	37.9347	28.7966	26.4188	29.235	22.8033	15.6606	35.8387	0.704413	1.32155	0	1.05351	70.7863	73.6484	57.1073	80.7207	78.8403	81.6276	61.7929	91.4229
-6.30103	3.5103	11.734	9.65526	0	8.3934	11.7271	8.05862	9.46013	41.1537	21.1781	15.5106	16.9958	25.484	11.2287	11.1866	5.89868	6.06382	5.52454	0.834952	6.50098	0	0	0	0	34.9755	51.9571	38.9079	31.8059	69.7968	130.845	85.1743	102.899
-6	9.56377	3.09323	0	0	3.12205	0	8.09818	8.03573	16.9207	6.66781	16.1364	7.72582	1.58942	4.67861	1.31839	5.72891	0	0	0	2.71928	0	0	0	0	7.06631	5.72871	8.87101	22.943	62.7102	83.0016	112.401	94.9279
-5.69897	0	0	0	0	0	3.97272	0	5.11035	0	6.02315	0.428764	3.30909	0	1.83198	0.771199	4.67861	0	0	0.691935	0	0.825059	0	0	0	4.81649	4.48964	2.04928	2.79365	59.4715	59.9375	52.2516	68.0894

## Sheet: 2a
A Stapled Lipopeptide Platform for Preventing and Treating Highly Pathogenic Viruses of Pandemic Potential
Bird et al.
Fig 2a
Normalized Percent Infected Cells
	PV: B.1.1.529.1
Log[peptide]	SAH-HR2-D-PEG0-TC				SAH-HR2-D-PEG3-TC				SAH-HR2-D-PEG4-TC				SAH-HR2-D-PEG5-TC				SAH-HR2-D-PEG6-TC				SAH-HR2-D-PEG7-TC				SAH-HR2-D-PEG8-TC				SAH-HR2-D-PEG10-TC				SAH-HR2-D-PEG12-TC				SAH-HR2-D-PEG14-TC				SAH-HR2-D-PEG16-TC				SAH-HR2-D-PEG20-TC
-5.47716	0	0	0	0	0	0	0	0	0	0	0	0	0	0	0	0	0	0	0	0	0	0	0	0	0	0	0	0	0	0	0	0	0	0	0	0	0	0	0	0	0	0	0	0	0	0	0	0
-5.95429	0	0	0	0	0	0	0	0	0	0	0	0	0	0	0	0	0	0	0	0	0	0	0	0	0	0	0	0	0	0	0	0	0	0	0	0	0	0	0	0	0	0	0	0	0	0	0	0
-6.43141	3.91859	0	11.7558	0	12.4446	0	12.5162	24.8175	0	0	0	0	0	3.3265	2.37179	5.42575	0	0	0	0	2.8844	0	0	0	0	0	0	0	0	0	0	0	0	0	0	0	0	0	0	0	0	0	0	0	0	0	0	0
-6.90853	67.7888	48.5941	9.36309	35.4451	153.077	146.386	93.656	52.4724	0	0	1.98243	1.98012	23.2855	97.1917	15.3549	11.9968	27.0739	83.9289	4.00615	27.1253	30.8037	26.3852	24.5295	16.3995	0	0	0	0	0	0	0	0	0	0	0	0	0	0	0	0	0	0	0	0	0	0	0	0
-7.38565	102.465	129.155	128.205	152.995	77.9157	110.407	52.2793	71.0605	57.7256	41.7379	33.1545	0	65.109	59.6109	23.7477	66.9377	118.488	47.9594	81.1488	76.999	84.7102	58.5271	26.2363	39.9874	35.1973	54.9958	6.29835	0.513679	0	62.7076	18.9427	31.7162	0	26.6646	7.03284	4.97137	0	9.88688	2.23901	5.89569	0	0	1.09173	0	0	2.42406	0	7.27217
-7.86277	51.9454	82.9467	96.9095	155.836	48.6742	97.9665	160.035	85.1903	124.053	182.454	34.7089	55.42	57.9661	49.9169	63.05	54.8624	109.55	167.858	89.2409	71.5523	119.689	122.758	112.901	57.8261	13.2321	47.1392	15.0496	15.7131	164.865	134.766	32.515	57.8357	0	87.9932	40.4739	11.094	39.2827	101.531	30.3211	36.7539	17.1575	12.8928	4.58298	22.1212	64.9614	11.2093	31.4261	31.52
-8.33989	70.2034	139.561	82.2601	37.0155	87.1573	141.459	44.1682	75.8442	133.04	154.81	52.6726	70.2229	115.988	76.2878	35.4545	77.4206	159.865	97.0245	41.2427	89.9661	109.467	134.125	80.9023	113.374	43.3127	35.3544	18.1885	47.7139	73.8278	76.2547	61.8889	93.0473	25.1409	25.6179	28.4583	23.2545	45.9726	39.1081	16.7309	82.0787	28.7157	87.9932	45.5679	38.9843	29.3311	26.2666	27.1106	105.592
-8.81701	115.878	81.5221	96.0259	90.6775	120.712	154.319	66.3822	158.586	126.812	94.6059	55.3791	115.979	115.625	89.7331	45.8669	107.708	65.8266	90.734	37.1658	95.7625	82.8547	94.6762	61.5813	92.3068	103.521	88.9819	34.9389	36.1454	106.786	127.933	69.759	122.665	122.213	131.99	29.7163	91.7995	119.991	146.655	32.0291	99.0808	73.3277	75.4228	22.7192	62.053	79.9938	69.7827	53.5376	75.8166

## Sheet: 2b
A Stapled Lipopeptide Platform for Preventing and Treating Highly Pathogenic Viruses of Pandemic Potential
Bird et al.
Fig 2b
Normalized Percent Infected Cells
	PV: SARS-CoV
Log[peptide]	SAH-HR2-D-PEG0-TC				SAH-HR2-D-PEG3-TC				SAH-HR2-D-PEG4-TC				SAH-HR2-D-PEG5-TC				SAH-HR2-D-PEG6-TC				SAH-HR2-D-PEG7-TC				SAH-HR2-D-PEG8-TC				SAH-HR2-D-PEG10-TC				SAH-HR2-D-PEG12-TC				SAH-HR2-D-PEG14-TC				SAH-HR2-D-PEG16-TC				SAH-HR2-D-PEG20-TC
-5.69897	45.5359	66.5054	38.6941	54.7085	34.8216	28.8701	26.6771	20.0894	1.39216	0	0	0	0	0.40851	2.31899	1.29161	1.04757	0.392594	1.23028	0	0.69608	5.27138	3.5268	1.63404	0	0	0	0	0	0	0.912104	0.424916	0	0	0	0	0	0	0	0	0.745099	0	0	0	0	0	0	0
-6	54.6686	0	56.3019	58.5234	58.4933	75.7047	46.6368	97.6653	0	0	1.93999	0.277701	8.36396	5.65619	6.26766	8.21564	0	5.12173	7.45756	2.28766	11.15	10.1013	12.656	13.8935	0	0	0.83557	0	0.700689	0.208687	0.968459	0.996585	0.729683	2.29652	1.92371	0.604595	0	0	0.332717	1.01087	0	0.455071	0.379907	0	0	0	0.968459	1.38306
-6.30103	74.8525	103.315	71.6669	93.135	73.6029	96.4209	71.9374	96.6605	8.12142	7.37311	6.17256	11.6858	31.0403	28.5891	30.689	26.7514	28.4375	24.9096	15.1557	24.5378	27.977	26.1761	36.837	28.0187	11.6911	1.75172	1.02889	6.39852	3.00154	1.14383	4.97902	3.51009	2.27264	6.06327	2.48585	1.60512	1.6821	1.96236	5.71914	0.682607	0	1.1756	0.652105	0.833103	0	0	0	0.567314
-6.60206	134.792	96.794	79.0536	80.5191	136.594	68.2077	79.2349	89.4176	45.915	28.5023	40.2254	33.184	102.913	50.2632	60.6458	72.1085	9.64779	54.1323	49.247	52.9021	50.5145	56.5567	49.9076	51.9445	6.6358	5.41717	5.09576	5.94882	32.2013	13.0833	20.5638	8.20593	11.2762	12.7428	14.0338	14.1286	10.8004	14.2925	7.05361	10.7248	1.74266	1.7634	2.58848	3.66951	2.38528	0.488703	0	1.09926
-6.90309	91.3551	135.069	88.2997	51.0398	117.408	138.193	60.1681	84.2304	89.3221	50.1751	58.0144	63.1562	82.84	72.462	74.5496	77.8423	100.018	85.0388	88.0485	75.8443	62.5741	68.8509	81.9773	92.0888	27.3846	19.4451	16.8444	31.4893	78.9583	28.6359	40.851	28.5007	45.2572	38.0455	44.4858	42.077	21.8195	28.8729	22.2746	23.0418	8.8539	11.797	6.30181	6.50667	6.99531	4.4085	3.35295	2.07969
-7.20412	73.0894	117.153	103.479	82.5732	114.435	83.9268	66.4023	84.691	77.5489	79.1706	63.4032	72.9457	63.3783	73.685	84.9663	80.9542	76.6588	115.521	87.427	72.1211	75.0324	69.8512	78.7079	90.6357	50.767	53.2998	48.7645	58.4057	50.4108	85.4443	54.3581	87.2368	74.9246	66.1632	62.8176	61.2169	38.2641	51.3833	45.6069	42.8195	22.7497	23.7762	25.0843	17.044	14.6867	16.9644	19.85	17.1461
-7.50515	106.107	98.6084	98.3748	65.8658	55.8772	97.3064	73.4108	81.6086	49.0021	105.139	72.8522	118.413	89.1558	84.5059	72.1606	81.3369	84.1713	99.5541	62.7084	92.0989	77.3596	83.2094	83.4677	89.7109	66.732	73.4629	78.6127	98.5649	101.826	72.2899	77.6883	64.4271	70.5361	83.5624	60.0135	69.0321	64.7066	71.8498	54.2543	83.7074	45.0817	35.1621	50.602	42.1174	40.2122	57.1617	37.5052	57.2467
-7.80618	109.308	107.02	4.06939	81.9691	68.1895	111.618	90.6096	101.905	123.868	66.2087	83.3782	81.4769	58.3526	96.6699	79.4628	90.3308	85.9359	77.2208	77.6057	94.956	84.6948	93.1592	88.1107	84.6932	99.7977	76.0629	94.2067	95.8922	81.7383	85.0796	73.3142	106.873	64.3593	81.0499	74.2944	104.148	62.0646	67.0093	77.1636	65.7876	65.2379	64.0982	57.6924	49.6317	51.4963	60.3647	44.2489	74.5381

## Sheet: 2c
A Stapled Lipopeptide Platform for Preventing and Treating Highly Pathogenic Viruses of Pandemic Potential
Bird et al.
Fig 2c
Normalized Percent Infected Cells
	LV: Beta (B.1.351)
Log[peptide]	SAH-HR2-D-PEG0-TC			SAH-HR2-D-PEG3-TC			SAH-HR2-D-PEG4-TC			SAH-HR2-D-PEG5-TC			SAH-HR2-D-PEG6-TC			SAH-HR2-D-PEG7-TC			SAH-HR2-D-PEG8-TC			SAH-HR2-D-PEG10-TC			SAH-HR2-D-PEG12-TC			SAH-HR2-D-PEG14-TC			SAH-HR2-D-PEG16-TC			SAH-HR2-D-PEG20-TC
-5.39794	59.5434	35.7395	75.4013	46.439	84.963	64.7739	0.0668	0.0725	0.9306	6.1208	2.5928	0.0656	1.4143	0	0.0318	0.2262	0.068	0.1213	0.156	0	0.0592	0	0.0385	0.2175	0.6416	0.0736	0.8381	0.1669	0.0709	0.0361	0.0761	0.1562	0.1089	0	0.0411	0.0467
-5.69897	82.9024	75.5332	90.3315	47.6498	17.5562	97.3647	10.4604	0.1098	0.0308	54.6907	12.2421	62.1634	0.0349	10.8519	0.5951	51.1602	8.5829	43.3789	0.0633	0.0316	0.1623	0.0857	0.2313	0.1215	0.1732	0.2642	0.111	2.0191	0.2371	0.4453	0.1379	0.1683	0.1827	0	0.065	0.0732
-6	111.902	103.921	80.5636	93.1699	99.0157	71.1733	12.6039	52.9093	27.9875	34.9311	63.8616	67.9263	24.3352	8.3281	27.4621	16.8602	53.7299	96.2603	3.2543	0.4714	0.07	0.0362	0.4138	0.782	0.1083	0.1389	2.3098	1.096	0.1055	0.1235	0.1507	0.037	0.168	0.0405	0.4365	0.9547
-6.30103	60.5418	85.9026	87.9096	110.545	87.311	121.38	90.198	33.3781	16.5641	97.6383	28.5253	90.1949	22.8812	107.051	76.3288	60.916	6.2779	42.7033	1.3245	5.1237	1.4359	0.1462	8.6134	1.5698	2.8153	1.7776	1.9578	0.1382	2.0157	3.1454	0.1803	0.1461	0.4732	0.0383	0	0.1053
-6.60206	76.2133	116.02	103.817	77.8199	94.2541	97.9826	38.3073	105.077	125.827	93.8168	137.889	107.472	82.5741	111.868	101.347	97.7311	44.4244	105.151	93.8448	26.0716	9.5951	66.8717	27.1415	12.3198	121.876	28.2404	16.6936	46.9797	14.475	32.6637	1.8975	1.2073	0.0316	0.5224	1.8929	1.1823
-6.90309	111.308	116.465	119.124	94.1535	102.657	98.8187	121.619	114.438	90.9492	129.925	128.075	111.392	111.22	92.725	95.7389	91.6465	99.792	93.7038	80.6295	71.0818	96.3949	71.551	13.3115	87.0575	92.4322	41.5614	50.2979	107.636	22.3398	58.6226	37.1997	26.1324	95.0719	3.0852	71.5364	30.5764
-7.20412	132.921	123.39	89.6906	81.0278	96.4889	121.532	112.829	101.808	97.1201	133.762	125.14	97.521	110.033	110.36	117.931	97.6366	39.8211	94.4867	84.5199	116.309	73.1215	82.3939	58.7624	51.5279	87.6651	43.2506	54.8688	115.744	87.7065	105.819	21.812	44.9081	67.7091	17.5223	89.3485	39.6408
-7.50515	121.797	89.6072	98.1816	64.8125	125.237	98.676	108.726	116.981	85.4993	113.509	63.5881	83.2985	126.476	122.779	78.6417	90.2443	61.7628	112.146	54.616	75.5422	88.7005	118.993	98.9064	68.8332	137.652	102.655	86.5454	58.0564	65.8518	75.2363	105.758	116.109	113.554	44.451	114.638	102.796
-7.80618	118.601	60.0246	103.712	102.17	119.998	101.171	126.523	64.3754	98.0245	137.126	70.291	86.1611	96.2311	100.631	87.5473	118.849	102.227	93.8456	101.813	104.089	110.359	110.162	90.3526	74.9464	96.3132	70.827	111.645	69.5149	100.524	98.3017	77.8842	115.068	92.389	105.083	105.714	86.3114
-8.10721	108.025	105.919	95.4931	27.9522	120.306	118.733	84.1207	61.3194	94.2584	109.615	116.099	106.316	103.721	52.595	83.8325	114.663	113.058	83.2249	125.368	109.415	95.3086	147.822	112.891	81.1316	85.3661	82.8105	110.983	75.181	65.8352	95.2965	51.4824	115.414	81.8481	111.388	87.7023	90.6313

## Sheet: 2d
A Stapled Lipopeptide Platform for Preventing and Treating Highly Pathogenic Viruses of Pandemic Potential
Bird et al.
Fig 2d
Normalized Percent Infected Cells
Log[RQ-01]	Wuhan-Hu-1				B.1 D614G				B.1.1.7				B.1.351				B.1.617.2
-9.0103					127.119	89.8305	76.2712	98.3051	80.3828	67.3684	79.6172	91.1005	82.4742	111.34	80.4124	91.7526
-8.70927					86.4407	54.2373	79.661	74.5763	77.7034	68.5168	107.943	96.0766	91.7526	61.8557	146.392	100
-8.40824					69.4915	130.508	91.5254	108.475	99.5215	96.0766	99.5215	104.88	41.2371	105.155	96.9072	79.3814
-8.10721					50.8475	72.8814	71.1864	66.1017	93.3971	87.6555	88.8038	97.6077	81.4433	21.6495	77.3196	57.732
-7.80618					98.3051	86.4407	54.2373	79.661	43.6364	46.6986	54.7368	66.9857	79.3814	76.2887	77.3196	60.8247
-7.50515					30.5085	59.322	57.6271	79.661	30.622	35.9809	43.6364	63.9234	28.866	57.732	29.8969	27.835
-7.20412					28.8136	10.1695	25.4237	33.8983	15.6938	13.7799	22.9665	23.3493	15.4639	10.3093	14.433	7.2165
-6.90309					6.77966	1.69491	5.08475	5.08475	4.5933	3.44498	5.74163	9.1866	2.06186	2.06186	9.27835	2.06186
-6.60206					0	1.69491	1.69491	0	2.29665	1.5311	0.76555	1.5311	0	0	1.03093	4.12371
-6.30103					0	0	0	0	0.76555	3.44498	1.91388	6.1244	0	1.03093	0	0
-6					0	0	0	0	0	0	0	0	0	0	0	0
-9.91339	84.3457	111.141	82.3004	87.6394													87.5542	106.269	100	106.177
-9.61236	74.4635	94.381	92.4378	85.0714													102.561	53.5889	95.5074	62.6923
-9.31133	96.974	117.064	104.32	81.6427													69.7783	57.2071	66.3082	64.8945
-9.0103	102.108	85.5649	86.3103	76.0401													80.7686	80.4448	103.207	55.8003
-8.70927	68.0343	71.3527	56.8875	74.2773													91.6535	67.5849	88.1732	48.8464
-8.40824	85.5694	77.6988	77.8785	70.2225													63.7079	61.68	59.0827	57.1385
-8.10721	64.9397	106	93.9848	66.633													44.586	54.5618	46.0405	48.3961
-7.80618	33.5525	48.6983	82.33	38.0513													49.5221	40.831	31.8445	40.7325
-7.50515	17.7012	26.5778	23.2046	26.7047													9.69749	22.6921	9.41148	13.9337
-7.20412	12.8751	0	6.63796	11.9597													6.45478	5.31847	0	5.44321
-6.90309	4.80113	0	3.80695	5.44559													0	0	0	0
-6.60206	0	4.07692	1.81974	3.92138													0	0	0	0

[truncated: 43 more sheets: 2e, 2f, 2g, 2h, 2i, 3a, 3b, 3c, 3d, 3e, 3f, 3g, 3h, 4a, 4b, 5a, 5b, 5c, 5d, 5e …]
